# Supplementary material for: Evaluation of a Newly Developed Vacuum Dried Microtiter Plate for Rapid Biocide Susceptibility Testing of Clinical Enterococcus faecium Isolates
Source: Microorganisms. 2020 Apr 11;8(4):551. doi: 10.3390/microorganisms8040551 (PMC7232460; doi:10.3390/microorganisms8040551)
Supplement: Supplementary file 1 [file microorganisms-08-00551-s001.zip]

Archive with 2 entries (1 files):
- microorganisms-773845 supp/
- microorganisms-773845 supp/supplementary table S1.xlsx
