# Supplementary material for: Evaluation of a Newly Developed Vacuum Dried Microtiter Plate for Rapid Biocide Susceptibility Testing of Clinical Enterococcus faecium Isolates
Source: Microorganisms. 2020 Apr 11;8(4):551. doi: 10.3390/microorganisms8040551 (PMC7232460; doi:10.3390/microorganisms8040551)
Supplement: Supplementary file 1 [file microorganisms-08-00551-s001.zip › microorganisms-773845 supp/supplementary table S1.xlsx]

## Sheet: Isolate
Isolate ID	species	Vancomycin resistance	Isolation source
18-47-214	E. faecium	VSE	urine
18-47-215	E. faecium	VSE	swab
18-47-216	E. faecium	VSE	swab
18-47-217	E. faecium	VSE	swab
18-47-218	E. faecium	VSE	swab
18-47-219	E. faecium	VSE	swab
18-47-220	E. faecium	VSE	blood culture
18-47-221	E. faecium	VSE	blood culture
18-47-222	E. faecium	VSE	blood culture
18-47-223	E. faecium	VSE	blood culture
18-47-254	E. faecium	VRE	blood culture
18-47-255	E. faecium	VRE	blood culture
18-47-256	E. faecium	VRE	blood culture
18-47-257	E. faecium	VRE	blood culture
18-47-258	E. faecium	VRE	blood culture
18-47-259	E. faecium	VRE	blood culture
18-47-260	E. faecium	VRE	blood culture
18-47-261	E. faecium	VSE	blood culture
18-47-262	E. faecium	VRE	blood culture
18-47-263	E. faecium	VSE	blood culture
18-47-264	E. faecium	VSE	blood culture
18-47-265	E. faecium	VSE	blood culture
18-47-266	E. faecium	VRE	blood culture
18-47-267	E. faecium	VSE	blood culture
18-47-268	E. faecium	VRE	blood culture
18-47-269	E. faecium	VSE	blood culture
18-47-270	E. faecium	VSE	blood culture
18-47-271	E. faecium	VSE	blood culture
18-47-272	E. faecium	VSE	blood culture
18-47-273	E. faecium	VSE	blood culture
18-47-274	E. faecium	VSE	blood culture
18-47-275	E. faecium	VSE	blood culture
18-47-276	E. faecium	VSE	blood culture
18-47-277	E. faecium	VSE	blood culture
18-47-278	E. faecium	VSE	blood culture
18-47-279	E. faecium	VSE	blood culture
18-47-280	E. faecium	VRE	blood culture
18-47-281	E. faecium	VRE	blood culture
18-47-282	E. faecium	VRE	urine
18-47-283	E. faecium	VRE	fecal samples
18-47-284	E. faecium	VRE	blood culture
18-47-285	E. faecium	VRE	blood culture
18-47-286	E. faecium	VRE	blood culture
18-47-287	E. faecium	VRE	blood culture
18-47-288	E. faecium	VRE	blood culture
18-47-289	E. faecium	VRE	blood culture
18-47-290	E. faecium	VRE	blood culture
18-47-291	E. faecium	VRE	blood culture
18-47-292	E. faecium	VRE	blood culture
18-47-293	E. faecium	VRE	blood culture
18-47-294	E. faecium	VSE	blood culture
18-47-295	E. faecium	VSE	blood culture
18-47-296	E. faecium	VSE	blood culture
18-47-297	E. faecium	VSE	blood culture
18-47-298	E. faecium	VSE	blood culture
18-47-299	E. faecium	VSE	blood culture
18-47-300	E. faecium	VSE	urine
18-47-301	E. faecium	VSE	urine
18-47-302	E. faecium	VSE	urine
18-47-303	E. faecium	VSE	fecal samples
18-47-304	E. faecium	VRE	swab
18-47-305	E. faecium	VRE	fecal samples
18-47-306	E. faecium	VSE	blood culture
18-47-307	E. faecium	VSE	blood culture
18-47-308	E. faecium	VSE	blood culture
18-47-309	E. faecium	VSE	blood culture
18-47-310	E. faecium	VRE	blood culture
18-47-311	E. faecium	VRE	blood culture
18-47-312	E. faecium	VRE	blood culture
18-47-313	E. faecium	VRE	blood culture
18-47-314	E. faecium	VRE	blood culture
18-47-315	E. faecium	VRE	blood culture
18-47-316	E. faecium	VRE	blood culture
18-47-317	E. faecium	VRE	blood culture
18-47-318	E. faecium	VRE	blood culture
18-47-319	E. faecium	VRE	blood culture
18-47-320	E. faecium	VSE	blood culture
18-47-321	E. faecium	VSE	blood culture
18-47-322	E. faecium	VSE	blood culture
18-47-323	E. faecium	VSE	blood culture
18-47-324	E. faecium	VSE	blood culture
18-47-325	E. faecium	VSE	blood culture
18-47-326	E. faecium	VRE	urine
18-47-327	E. faecium	VRE	fecal samples
18-47-328	E. faecium	VRE	swab
18-47-329	E. faecium	VRE	blood culture
18-47-330	E. faecium	VSE	blood culture
18-47-331	E. faecium	VSE	blood culture
18-47-332	E. faecium	VRE	blood culture
18-47-333	E. faecium	VRE	blood culture
Abbreviations: E. = Enterococcus, VRE = vancomycin resistant E. faecium, VSE = vancomycin susceptible E. faecium
